# Supplementary material for: Hereditary angioedema: Assessing the hypothesis for underlying autonomic dysfunction
Source: PLoS One. 2017 Nov 6;12(11):e0187110. doi: 10.1371/journal.pone.0187110 (PMC5673184; doi:10.1371/journal.pone.0187110)
Supplement: S1 ANS — The raw data set from which results have been derived is available as de-identified data set included as a Supporting Information File. (XLSX) [file pone.0187110.s001.xlsx]

## Sheet: De-identified data set
ID	AGE	GENDER	BMI	HR REST	HR TILT	DELTA HR	RR REST	RR TILT	VAR REST	VAR TILT	DELTA VAR	LF Hz REST	LF Hz TILT	LF nu R	LF nu T	DELTA LF	HF Hz REST	HF Hz TILT	HF nu R	HF nu T	DELTA HF	LF/HF REST	LF/HF TILT	DELTA LF/HF	NE REST	NE TILT	DELTA NE	E REST	E TILT	DELTA E	MEAN SAP R	MEAN SAP T	DELTA SAP	VAR SAP R	VAR SAP T	LF S abs R	LF S abs T	DELTA LF ABS	HF S abs R	HF S abs T	LF/HF S R	LF/HF S T	ALFA LF R	ALFA LF T	DELTA ALFA LF	RESPR Rest	RespR TILT	C1 FX R	C1 FX T
C1-INH- HAE patient 1	42	0	32.7	74	86.5	12.5	804	676	1040	796.4	-243.6	0.12	0.1	57.93	78.02	20.09	0.39	0.35	21.12	9.23	-11.89	2.74283	8.4556	5.71277	126	334	208	90	112	22	157	134	-23	316	211	17.2	17.6	0.4	31.7	17.3	0.542587	1.01734	4.02	2.95	-1.07	22.8	26.4	30	30
C1-INH- HAE patient 2	68	0	26.83	60.6	67	6.4	1030	878	366	311.3	-54.7	0.03	0.05	61.9	65.72	3.82	0.2	0.31	18.17	27.66	9.49	3.40691	2.37613	-1.03077	302	538	236	21	39	18	134	162	28	21.8	116	5.2	6.43	1.23	2.68	14.8	1.9403	0.434459	6.61	5.27	-1.34	11.4	18.6	4	15
C1-INH- HAE patient 3	48	0	21.88	79.75	96.4	16.65	744	617	752.8	1145	392.2	0.1	0.08	62.06	65.22	3.16	0.23	0.21	32.32	33.38	1.06	1.92032	1.95395	0.033627	179	321	142	45	79	34	119	126	7	16.8	52.9	4.15	32.8	28.65	0.77	19.4	5.38961	1.69072	10.42	4.77	-5.65	13.8	12	0	0
C1-INH- HAE patient 4	58	0	20.76	54.25	67.75	13.5	1100	846	2418	1489	-929	0.12	0.1	31.73	88.65	56.92	0.28	0.28	52.15	6.46	-45.69	0.608569	13.3395	12.7309	260	392	132	35	37	2	128	168	40	12	84.2	1.1	31.8	30.7	1.08	5.01	1.01852	6.34731	15.12	4.52	-10.6	16.8	16.8	15	13
C1-INH- HAE patient 5	41	0	21.2	91.6	98.4	6.8	856	729	1508	2192	684	0.12	0.1	86.19	99.82	13.63	0.35	0.42	10.88	0.49	-10.39	7.94	98.16	90.22	493	718	225	75	60	-15	114	160	46	56.9	121	16.5	54.9	38.4	1.18	3.61	13.89	15.21	6.51	5.52	-0.99	22.2	25.2	7	11
C1-INH- HAE patient 6	41	0	19.37	91.6	92.57	0.97	664	666	258.9	451.2	192.3	0.08	0.09	79.18	91.47	12.29	0.27	0.27	8	7.29	-0.71	9.8995	12.5512	2.6517	275	397	122	324	269	-55	164	157	-7	90	82.9	28.1	50.1	22	3.92	1.28	7.16837	39.1406	2.37	2.37	0	16.32	16.2	14	19
C1-INH- HAE patient 7	48	0	22.06	66	73.25	7.25	893	880	404	657	253	0.08	0.12	13.27	50.2	36.93	0.28	0.31	11.1	26.3	15.2	7.5	13.5	6	286	420	134	71	102	31	151	155	4	18	14	11.1	33.4	22.3	3.1	4.2	7.1	8.2	3.16	2.66	-0.5	18.3	18.9	10	10
C1-INH- HAE patient 8	50	0	19.2	85.4	90.83	5.43	781	690	2584	1719	-865	0.12	0.14	83.08	91.19	8.11	0.32	0.32	11.1	6.08	-5.02	7.4861	14.99	7.5039	454	716	262	412	416	4	142	80	-62	452	226	91.4	49.8	-41.6	3.21	3.18	28.4735	15.66	3.84	3.74	-0.1	19.8	24	30	30
C1-INH- HAE patient 9	47	1	22.49	73	81.75	8.75	834	747	833.9	546	-287.9	0.08	0.09	66.34	55.01	-11.33	0.25	0.21	30.89	37.49	6.6	2.14773	1.46733	-0.680402	409	303	-106	39	24	-15	144	152	8	25.5	67.9	0.89	8.4	7.51	3.69	38.8	0.241192	0.216495	7.85	2.63	-5.22	15.6	13.2	30	30
C1-INH- HAE patient 10	66	0	32.62	61.6	64.37	2.77	987	932	4618	1537	-3081	0.15	0.12	25.57	12.71	-12.86	0.32	0.37	72.06	71.64	-0.42	0.354908	0.177467	-0.177441	524	820	296	102	79	-23	144	188	44	70.9	68	67.5	33.6	-33.9	3.62	3.02	18.6464	11.1258	1.98	1.07	-0.91	19.2	22.2	0	0
C1-INH- HAE patient 11	60	0	19.53	66	73.25	7.25	893	880	404.7	657.6	252.9	0.11	0.1	13.27	52.36	39.09	0.28	0.27	8.14	26.55	18.41	1.63005	1.97217	0.342124	137	218	81	50	53	3	126	125	-1	25.9	36.6	0.97	1.34	0.37	0.82	1.31	1.18293	1.0229	7.44	6.21	-1.23	16.8	15	9	14
C1-INH- HAE patient 12	45	1	26.26	63	86	23	693	981	949	2567	1618	0.11	0.09	66.38	95.11	28.73	0.31	0.29	32.1	3.33	-28.77	2.07	28.51	26.44	152	331	179	43	97	54	146	124	-22	62.7	11	60.55	6.41	-54.14	2.92	1.83	20.74	3.5	3.16	8.62	5.46	18.6	17.4	14	19
C1-INH- HAE patient 13	60	0	26.36	89	94.33	5.33	854	823	726	552	-174	0.12	0.11	78.25	98.74	20.49	0.26	0.23	22.16	16.56	-5.6	5.85	11.98	6.13	163	224	61	84	113	29	155	142	-13	57.38	69	2.03	48.13	46.1	2.44	2.47	0.83	19.49	9	2.65	-6.35	15.6	13.8	23	39
C1-INH- HAE patient 14	41	1	14.93	71	84	13	713	888	2348	3065	717	0.07	0.07	96.13	70.22	-25.91	0.3	0.28	3.68	18.39	14.71	2.61	3.82	1.21	254	416	162	89	76	-13	146	146	0	24.1	21.66	20.4	3.37	-17.03	1.02	0.48	20	7.02	3.24	7.88	4.64	18	16.8	30	36
C1-INH- HAE patient 15	61	0	24.83	87	92.75	5.75	627	625	140.1	40	-100.1	0.04	0.08	89.85	91.1	1.25	0.33	0.4	2.34	6.71	4.37	38.29	13.59	-24.7	446	729	283	49	64	15	127	84	-43	83.4	4.33	80.6	4.27	-76.33	2.24	0.04	35.98	106.75	1.25	2.71	1.46	19.8	24	48	43
C1-INH- HAE patient 16	59	0	22.82	73	77	4	889	880	756	561	-195	0.1	0.13	65.36	98.46	33.1	0.24	0.26	20.17	13.81	-6.36	5.56	21.92	16.36	362	601	239	82	103	21	149	146	-3	64.98	88	2.88	51.31	48.43	2.16	1.88	1.33	27.29	7.08	2.77	-4.31	14.4	15.6	20	14
C1-INH- HAE patient 17	35	1	24.09	54.49	70.56	16.07	1101.13	850.35	3905.44	1342.41	-2563.03	0.111	0.114	34.95	46.49	56.3	0.263	0.266	63.01	47.22	-15.79	0.55	0.98	0.43							114.28	135.16	20.88	22.42	34.56	1.24	1.78	0.54	1.05	2.81	1.19	0.63	27.62	14.16	-13.46	16.2	16.2	23	19
C1-INH- HAE patient 18	40	1	29	62.38	83.87	21.49	961.9	715.42	4176.22	3271.38	-904.84	0.11	0.112	59.09	29.47	-29.62	0.298	0.28	21.74	44.62	22.88	2.72	0.66	-2.06							118.59	124.11	5.52	5.84	45.4	1.46	9.3	7.84	0.31	2.53	4.72	3.68	29.49	7.8	-21.69	18.72	16.26	22	29
C1-INH- HAE patient 19	48	0	24.5	68.1	82.73	14.63	881	725.27	48809.4	31192.5	-17617	0.081	0.123	41.88	32.07	-9.81	0.273	0.275	45.86	39.92	-5.94	0.91	0.8	-0.11							89.48	195.92	106.44	179.61	66.17	11.62	43.51	31.89	5.38	10.48	2.16	4.15	37.69	14.01	-23.68	18.78	19.62	15	26
C1-INH- HAE patient 20 *	40	0	21.3								0					0								0																								1	29
C1-INH- HAE patient 21	22	1	23.15	52.63	68.17	15.54	1139.94	880.11	4472.69	3139.49	-1333.2	0.137	0.05	40.97	81.23	40.26	0.291	0.389	39.39	17.51	-21.88	1.04	4.64	3.6							110.78	123.99	13.21	10.53	35.34	0.3	5.55	5.25	0.14	3.54	2.08	1.57	48.73	21.44	-27.29	21.66	13.56	22	32
C1-INH- HAE patient 22 *	35	0	21.08								0																																					41	54
C1-INH- HAE patient 23 *	37	0	20.76								0																																					34	43
Control 1	47	0	20.86	93	119.2	26.2	747	668	354.4	262	-92.4	0.11	0.1	49.41	59.07	9.66	0.31	0.26	47.85	37.39	-10.46	1.03265	1.58013	0.54748	360	524	164	274	279	5	130	130	0	20.2	174	6.65	36.5	29.85	6.69	13.5	0.994021	2.7037	4.08	1.76	-2.32	17.4	15.6	71	72
Control 2	52	1	21.89	67.8	78.37	10.57	890	746	537.1	649.7	112.6	0.08	0.07	61.85	92.74	30.89	0.27	0.33	29.71	1.55	-28.16	2.08228	5.95945	3.87717	131	387	256	343	571	228	108	110	2	16	112	5.76	77.2	71.44	2.06	11.5	2.79612	6.71304	5.97	0.88	-5.09	16.2	16.2	87	79
Control 3	54	0	20.31	60.8	71.9	11.1	995	817	3072	1279	-1793	0.11	0.1	62.84	81.56	18.72	0.29	0.28	31.37	6.59	-24.78	2.00285	12.3673	10.3644	327	560	233	48	61	13	120	133	13	30.9	162	8.62	19.4	10.78	0.84	8.1	10.2619	2.39506	8.57	5.98	-2.59	18	16.2	29	89
Control 4	48	0	23.27	76.6	83.3	6.7	745	716	752.9	288.6	-464.3	0.1	0.05	38.59	74.57	35.98	0.21	0.24	47.85	21.83	-26.02	0.806414	3.41611	2.6097	243	425	182	38	62	24	120	120	0	130	48.3	29.8	8.36	-21.44	44.4	8.82	0.671171	0.947846	2.63	5.07	2.44	12.6	15	73	89
Control 5	62	0	22.38	75.5	89.5	14	790	685	394.7	205	-189.7	0.05	0.09	53.58	86.62	33.04	0.32	0.27	43.15	10.34	-32.81	1.24185	8.39423	7.15238	106	292	186	111	179	68	125	120	-5	34.3	68.1	30	4.11	-25.89	2.22	2.37	13.5135	1.73418	1.59	2.91	1.32	19.8	18.6	88	111
Control 6	41	0	23.9	78.75	84.5	5.75	757	705	375.8	229.7	-146.1	0.11	0.11	64.3	59.38	-4.92	0.28	0.34	30.65	30.86	0.21	2.09745	1.92398	-0.173471	165	300	135	93	63	-30	130	135	5	120	80.8	10.7	0.56	-10.14	8.84	15	1.21041	0.0373333	3.91	9.19	5.28	16.2	13.2	59	69
Control 7	56	1	29	70	76	6	1040	1020	1093	919.5	-173.5	0.06	0.1	47.88	71.7	23.82	0.32	0.25	14.67	10.99	-3.68	3.26	6.52	3.26	186	264	78	68	72	4	119	126	7	8.67	8.72	6.7	0.21	-6.49	1.53	0.19	4.38	1.11	5.59	27.1	21.51	19.2	22.4	98	89
Control 8	47	0	28	66.5	80	13.5	884	773	790	535.7	-254.3	0.12	0.04	49.06	84	34.94	0.42	0.35	43.75	11.64	-32.11	1.12	72.24	71.12	198	534	336	75	77	2	125	135	10	11.8	34.5	1.71	6.74	5.03	0.56	1.09	3.05	6.18	7.44	6.53	-0.91	25.2	21	70	73
Control 9	53	0	24	80.5	88	7.5	737	671	609.3	1360	750.7	0.09	0.06	79.75	99.67	19.92	0.33	0.54	15.91	0.32	-15.59	5.01	30.45	25.44	123	299	176	125	122	-3	119	148	29	7.09	54.7	6.53	53.5	46.97	0.51	1.02	12.8	52.45	4.61	5.01	0.4	19.8	32.4	73	74
Control 10	52	0	28	75	82	7	797	819	337.5	552.8	215.3	0.1	0.08	37.58	60.02	22.44	0.29	0.29	30.84	29.28	-1.56	1.22	2.05	0.83	155	289	134	315	270	-45	115	116	1	4.83	22	0.34	20.7	20.36	0.72	1.93	0.47	10.73	15.61	3.97	-11.64	17.4	17.4	83	86
Control 11	55	0	30	74	78	4	976	841	1241	1115	-126	0.11	0.1	24.01	91.17	67.16	0.28	0.37	3.42	7.72	4.3	7	11.79	4.79	322	608	286	959	876	-83	116	129	13	11.7	65.4	0.79	10.7	9.91	0.5	1.37	1.58	7.81	19.4	4.06	-15.34	16.8	22.2	84	91
Control 12	45	0	20	66.34	87.23	20.89	904.37	687.87	812.65	1150.55	337.9	0.09	0.1	58.45	91.39	32.94	0.324	0.328	39.04	3.28	-35.76	1.5	27.84	26.34							97.66	94.89	-2.77	4.12	24.48	1.36	8.32	6.96	0.81	0.73	1.68	11.36	14.95	8.91	-6.04	20.58	15.96	77	80
Control 13	42	1	25.71	67.55	86.31	18.76	888.2	695.18	2986.65	2111.29	-875.36	0.094	0.077	91.6	96.89	5.29	0.292	0.207	7.77	2.37	-5.4	11.8	40.88	29.08							97.09	99.74	2.65	6.77	25.38	2.9	25.01	22.11	0.21	0.33	14.07	75.69	22.81	8.19	-14.62	22.2	17.8	74	83
Control 14	49	0	19.7	68.65	85.15	16.5	873.94	704.66	593.93	560.06	-33.87	0.098	0.05	40.3	96.43	56.13	0.289	0.242	43.33	2.39	-40.94	0.93	40.43	39.5							115.38	135.12	19.74	5.86	28.82	1.58	8.94	7.36	0.63	1.9	2.49	4.7	8.02	7.77	-0.25	17.52	19.62	67	75
Control 15	53	1	25.16	66.3	84.37	18.07	904.95	711.13	644.15	2130.89	1486.74	0.063	0.088	86.91	93.08	6.17	0.276	0.249	11.66	4.11	-7.55	7.45	22.64	15.19							108.31	89.54	-18.77	10.38	1.66	1.87	0.19	-1.68	0.48	0.02	3.9	9.15	13.09	75.22	62.13	17.04	17.4	128	112
Control 16	55	0	25.2	67.14	83.21	16.07	893.7	721.05	1419.21	2167.07	747.86	0.098	0.062	50	90.25	40.25	0.27	0.36	45.49	7.77	-37.72	1.1	11.61	10.51							105.36	102.38	-2.98	10.17	12.99	4.37	6.08	1.71	0.33	2.83	13.45	2.14	9.59	17.86	8.27	18.66	20.94	102	126
Control 17	26	1	20.07	52.98	59.82	6.84	1132.53	1003.07	4969.52	2861.67	-2107.85	0.099	0.071	47.05	88.23	41.18	0.258	0.211	50.93	7.44	-43.49	0.92	11.86	10.94							105	108.16	3.16	37.63	20.09	4.72	4.99	0.27	2.87	3.78	1.64	1.32	13.86	22.49	8.63	16.44	16.62	93	141
Control 18	21	0	20.31	114.81	96.93	-17.88	522.59	618.97	9165	19271.3	10106.3	0.056	0.148	3.47	21.83	18.36	0.264	0.283	2.81	18.47	15.66	1.23	1.18	-0.05							107.45	129.18	21.73	36.41	19.41	2.28	4.04	1.76	1.97	8.68	1.16	0.47	11.56	30.41	18.85	17.04	16.74	74	97
Control 19	27	0	24.38	58.58	68.98	10.4	1024.29	869.88	5955.7	6613.11	657.41	0.139	0.075	32.04	44.02	11.98	0.329	0.293	59.06	36.08	-22.98	0.54	1.22	0.68							118.99	151.18	32.19	7.03	60.57	0.34	0.2	-0.14	0.81	2.13	0.42	0.09	61.55	100.62	39.07	19.5	18.06	70	76
Control 20 *	42	0	25.16																																													95	72
Control 21 *	41	1	25.25																																													172	167
Control 22 *	35	1	20.07																																													108	105
Control 23 *	52	0	25.71																																													123	115
Control 24 *	32	1	22.88																																													77	103
* subjects whose signal was not appropriate for HRV analysis: only biochemical data were analysed
[truncated: 19 more columns]
